# Supplementary material for: Morpho-molecular approach reveals three novel endophytic fungi in Polyschema (Pleosporales, Latoruaceae) associated with roots of baobab trees in Yunnan, China
Source: MycoKeys. 2026 Mar 9;129:241–66. doi: 10.3897/mycokeys.129.182259 (PMC12993479; doi:10.3897/mycokeys.129.182259)
Supplement: XML Treatment for Polyschema adansoniae-digitatae [file mycokeys.129.182259-treatment1.xml]

<!DOCTYPE tp:taxon-treatment
  PUBLIC "-//TaxonX//DTD Taxonomic Treatment Publishing DTD v0 20100105//EN" "tax-treatment-NSO.dtd">
<tp:taxon-treatment xmlns:tp="http://www.plazi.org/taxpub"><tp:treatment-meta><kwd-group><label>Taxon classification</label><kwd>
                <named-content content-type="kingdom">Fungi</named-content>
              </kwd><kwd>
                <named-content content-type="order">Pleosporales</named-content>
              </kwd><kwd>
                <named-content content-type="family">Latoruaceae</named-content>
              </kwd></kwd-group><mixed-citation publication-type="journal"><person-group><name><surname>Sun</surname><given-names>Fangqi</given-names></name><name><surname>Jiang</surname><given-names>Hongbo</given-names></name><name><surname>Kumla</surname><given-names>Jaturong</given-names></name><name><surname>Phookamsak</surname><given-names>Rungtiwa</given-names></name><name><surname>Li</surname><given-names>Junfu</given-names></name><name><surname>Li</surname><given-names>Yunju</given-names></name><name><surname>Xu</surname><given-names>Jianchu</given-names></name><name><surname>Bhat</surname><given-names>Jayarama Darbhe</given-names></name><name><surname>Suwannarach</surname><given-names>Nakarin</given-names></name></person-group><article-title>Morpho-molecular approach reveals three novel endophytic fungi in <italic><tp:taxon-name><tp:taxon-name-part taxon-name-part-type="genus" reg="Polyschema">Polyschema</tp:taxon-name-part></tp:taxon-name></italic> (<tp:taxon-name><tp:taxon-name-part taxon-name-part-type="order" reg="Pleosporales">Pleosporales</tp:taxon-name-part></tp:taxon-name>, <tp:taxon-name><tp:taxon-name-part taxon-name-part-type="family" reg="Latoruaceae">Latoruaceae</tp:taxon-name-part></tp:taxon-name>) associated with roots of baobab trees in Yunnan, China</article-title><source>MycoKeys</source><day>09</day><month>03</month><year>2026</year><volume>129</volume><fpage>241</fpage><lpage>266</lpage><pub-id pub-id-type="doi">10.3897/mycokeys.129.182259</pub-id></mixed-citation></tp:treatment-meta><tp:nomenclature><tp:taxon-name><object-id xmlns:xlink="http://www.w3.org/1999/xlink" content-type="arpha" xlink:type="simple">20DF5763-FDFF-5BCE-9491-A56F310B1B6E</object-id>
                    		<tp:taxon-name-part taxon-name-part-type="genus" reg="Polyschema">Polyschema</tp:taxon-name-part> <tp:taxon-name-part taxon-name-part-type="species" reg="adansoniae-digitatae">adansoniae-digitatae</tp:taxon-name-part>
                    	
                    		<object-id xmlns:xlink="http://www.w3.org/1999/xlink" content-type="mycobank" xlink:type="simple">MB861189</object-id>
                    	</tp:taxon-name><tp:taxon-authority>F.Q. Sun, Kumla, Phookamsak &amp; Suwannar.</tp:taxon-authority><tp:taxon-status xmlns:xlink="http://www.w3.org/1999/xlink" xlink:type="simple">sp. nov.</tp:taxon-status><xref ref-type="fig" rid="F2">Fig. 2</xref></tp:nomenclature><tp:treatment-sec sec-type="Etymology"><title>Etymology.</title><p>The species epithet “adansoniae-digitatae” refers to the host, <italic><tp:taxon-name><tp:taxon-name-part taxon-name-part-type="genus" reg="Adansonia">Adansonia</tp:taxon-name-part> <tp:taxon-name-part taxon-name-part-type="species" reg="digitata">digitata</tp:taxon-name-part></tp:taxon-name></italic>, from which the fungus was isolated.</p><fig id="F2" position="float" orientation="portrait"><object-id xmlns:xlink="http://www.w3.org/1999/xlink" content-type="doi" xlink:type="simple">10.3897/mycokeys.129.182259.figure2</object-id><object-id xmlns:xlink="http://www.w3.org/1999/xlink" content-type="zenodo_dep_id" xlink:type="simple">0</object-id><object-id xmlns:xlink="http://www.w3.org/1999/xlink" content-type="arpha" xlink:type="simple">968FE3F1-7935-53FE-B619-555449F47A6D</object-id><label>Figure 2.</label><caption><p><italic><tp:taxon-name><tp:taxon-name-part taxon-name-part-type="genus" reg="Polyschema">Polyschema</tp:taxon-name-part> <tp:taxon-name-part taxon-name-part-type="species" reg="adansoniae-digitatae">adansoniae-digitatae</tp:taxon-name-part></tp:taxon-name></italic> (<named-content xmlns:xlink="http://www.w3.org/1999/xlink" content-type="dwc:institutional_code" xlink:title="Kunming Institute of Botany, Chinese Academy of Sciences" xlink:href="https://scientific-collections.gbif.org/institution/6039165f-1334-4ac6-a955-5542100c0e50" xlink:type="simple">KUN</named-content>-<named-content xmlns:xlink="http://www.w3.org/1999/xlink" content-type="dwc:institutional_code" xlink:title="Cryptogamic Herbarium of Kunming Institute of Botany" xlink:href="https://scientific-collections.gbif.org/institution/a897b083-b832-4395-b663-209d7772a976" xlink:type="simple">HKAS</named-content> 150832, holotype). <bold>A, B</bold>. Colony on <abbrev xmlns:xlink="http://www.w3.org/1999/xlink" xlink:title="potato dextrose agar" xlink:type="simple">PDA</abbrev> from above and reverse; <bold>C</bold>. Hyphae; <bold>D, E</bold>. Conidiogenous cells with conidia; <bold>F, G</bold>. Conidia growing directly on hyphae; <bold>H, I</bold>. Chlamydospores; <bold>J–P</bold>. Conidia. Scale bars: 10 mm (<bold>A, B</bold>); 50 µm (<bold>C</bold>); 30 µm (<bold>H, I, K</bold>); 20 µm (<bold>D–G</bold>); 15 µm (<bold>J</bold>); 10 µm (<bold>L–P</bold>).</p></caption><graphic xmlns:xlink="http://www.w3.org/1999/xlink" xlink:href="mycokeys-129-241-g002.jpg" id="oo_1557785.jpg" position="float" orientation="portrait" xlink:type="simple"><uri content-type="original_file" xlink:type="simple">https://binary.pensoft.net/fig/1557785</uri></graphic></fig></tp:treatment-sec><tp:treatment-sec sec-type="Type"><title>Type.</title><p>China • Yunnan Province: Honghe Prefecture, Honghe County, isolated from healthy root of baobab tree, <named-content xmlns:xlink="http://www.w3.org/1999/xlink" content-type="dwc:verbatimCoordinates" xlink:type="simple">23°15'18"N, 102°14'12"E</named-content>, elevation 459.8 m, 25 June 2024, F.Q. Sun, BR11-5, dried herbarium culture <named-content xmlns:xlink="http://www.w3.org/1999/xlink" content-type="dwc:institutional_code" xlink:title="Kunming Institute of Botany, Chinese Academy of Sciences" xlink:href="https://scientific-collections.gbif.org/institution/6039165f-1334-4ac6-a955-5542100c0e50" xlink:type="simple">KUN</named-content>-<named-content xmlns:xlink="http://www.w3.org/1999/xlink" content-type="dwc:institutional_code" xlink:title="Cryptogamic Herbarium of Kunming Institute of Botany" xlink:href="https://scientific-collections.gbif.org/institution/a897b083-b832-4395-b663-209d7772a976" xlink:type="simple">HKAS</named-content> 150832 (<bold>Holotype</bold>, preserved in a metabolically inactive state), <bold>ex-type living culture</bold> KUNCC25-20156.</p></tp:treatment-sec><tp:treatment-sec sec-type="Description"><title>Description.</title><p>Dark-brown, filamentous, septate, endophyte isolated from healthy root of baobab tree (<italic><tp:taxon-name><tp:taxon-name-part taxon-name-part-type="genus" reg="Adansonia">Adansonia</tp:taxon-name-part> <tp:taxon-name-part taxon-name-part-type="species" reg="digitata">digitata</tp:taxon-name-part></tp:taxon-name></italic>). <bold><italic>Mycelia</italic></bold> 1.7–2.2 µm wide, immersed to superficial, composed of branched, septate, initially hyaline to pale brown, smooth hyphae, later becoming brown to dark brown, finely verruculose or warty-surfaced hyphae. <bold><italic>Conidiophores</italic></bold> semi-macronematous or micronematous, hyaline, aseptate, or reduced to conidiogenous cells. <bold><italic>Conidiogenous cells</italic></bold> 4.0–6.9 × 2.8–5.6 µm (x̄ = 5.6 × 4.2 μm, <italic>n</italic> = 30), mono- or polytretic, solitary, discrete, globose or clavate, lateral, rarely terminal, pale brown, smooth-walled, with inconspicuous 1–2 conidiogenous loci. <bold><italic>Conidia</italic></bold> 18.5–27.6 × 9.7–14.3 µm (x̄ = 23.4 × 12.0 μm, <italic>n</italic> = 50), solitary to aggregated, acrogenous or catenate, in short branched chains, sometimes born directly on hyphae, ellipsoidal to obovoid, or oblong, pale brown, smooth-walled when young, becoming brown to dark brown at maturity, versicolored, paler brown at apical and basal cells, darker brown in the middle cells, (1–)2–3-septate, slightly constricted at septa, with thick and dark-brown, pigmented, echinulate or spikey warty surface; secondary conidia arising via apical cells. <bold><italic>Chlamydospores</italic></bold> 11.2–18.7 × 9.1–12.5 µm (x̄ = 15.6 × 11.0 μm, <italic>n</italic> = 50), terminal or intercalary, appear in short chains, varied in shape, usually globose to subglobose, or ovoid, dark brown, 0–1-septate, thick, smooth-walled.</p></tp:treatment-sec><tp:treatment-sec sec-type="Culture characteristics"><title>Culture characteristics.</title><p>Colony grows slowly on <abbrev xmlns:xlink="http://www.w3.org/1999/xlink" xlink:title="potato dextrose agar" xlink:type="simple">PDA</abbrev>, reaching 12 mm in diameter after seven days at room temperature (25–30 °C) under dark conditions, floccose, raised, greyish green, white at margin when immature, becoming greyish green to almost blackish olive when mature, producing yellowish-brown pigment.</p></tp:treatment-sec><tp:treatment-sec sec-type="Additional material examined"><title>Additional material examined.</title><p>China • Yunnan Province: Honghe Prefecture, Honghe County, isolated from root of baobab tree, <named-content xmlns:xlink="http://www.w3.org/1999/xlink" content-type="dwc:verbatimCoordinates" xlink:type="simple">23°15'18"N, 102°14'12"E</named-content>, elevation 459.8 m, 25 June 2024, F.Q. Sun, BR11-5-1, <bold>ex-paratype living culture</bold><abbrev xmlns:xlink="http://www.w3.org/1999/xlink" xlink:title="Kunming Institute of Botany Culture Collection" xlink:type="simple">KUNCC</abbrev> 25-20157.</p></tp:treatment-sec><tp:treatment-sec sec-type="Notes"><title>Notes.</title><p>The present phylogeny demonstrated that the new strains <abbrev xmlns:xlink="http://www.w3.org/1999/xlink" xlink:title="Kunming Institute of Botany Culture Collection" xlink:type="simple">KUNCC</abbrev> 25-20156 (ex-holotype) and <abbrev xmlns:xlink="http://www.w3.org/1999/xlink" xlink:title="Kunming Institute of Botany Culture Collection" xlink:type="simple">KUNCC</abbrev> 25-20157 (ex-paratype) are phylogenetically situated within the genus <italic><tp:taxon-name><tp:taxon-name-part taxon-name-part-type="genus" reg="Polyschema">Polyschema</tp:taxon-name-part></tp:taxon-name></italic> (Fig. <xref ref-type="fig" rid="F1">1</xref>). The newly identified species, <italic><tp:taxon-name><tp:taxon-name-part taxon-name-part-type="genus" reg="Polyschema">P.</tp:taxon-name-part> <tp:taxon-name-part taxon-name-part-type="species" reg="adansoniae-digitatae">adansoniae-digitatae</tp:taxon-name-part></tp:taxon-name></italic>, has a close relationship with the clade including <italic><tp:taxon-name><tp:taxon-name-part taxon-name-part-type="genus" reg="Polyschema">P.</tp:taxon-name-part> <tp:taxon-name-part taxon-name-part-type="species" reg="congolense">congolense</tp:taxon-name-part></tp:taxon-name></italic> and <italic><tp:taxon-name><tp:taxon-name-part taxon-name-part-type="genus" reg="Polyschema">P.</tp:taxon-name-part> <tp:taxon-name-part taxon-name-part-type="species" reg="hongheense">hongheense</tp:taxon-name-part></tp:taxon-name></italic>. Base pair comparisons in the <abbrev xmlns:xlink="http://www.w3.org/1999/xlink" xlink:title="internal transcribed spacer" xlink:type="simple">ITS</abbrev>, <abbrev xmlns:xlink="http://www.w3.org/1999/xlink" xlink:title="28S large subunit rDNA" xlink:type="simple">LSU</abbrev>, and <italic>rpb</italic>2 loci between <italic><tp:taxon-name><tp:taxon-name-part taxon-name-part-type="genus" reg="Polyschema">P.</tp:taxon-name-part> <tp:taxon-name-part taxon-name-part-type="species" reg="adansoniae-digitatae">adansoniae-digitatae</tp:taxon-name-part></tp:taxon-name></italic> KUNCC25-20156 (holotype) and <italic><tp:taxon-name><tp:taxon-name-part taxon-name-part-type="genus" reg="Polyschema">P.</tp:taxon-name-part> <tp:taxon-name-part taxon-name-part-type="species" reg="congolense">congolense</tp:taxon-name-part></tp:taxon-name></italic><abbrev xmlns:xlink="http://www.w3.org/1999/xlink" content-type="institution" xlink:title="Westerdijk Fungal Biodiversity Institute, Utrecht, Netherlands" xlink:type="simple">CBS</abbrev> 542.73 (holotype) showed 10.1% nucleotide differences (58/575 bp, including 27 gaps) in <abbrev xmlns:xlink="http://www.w3.org/1999/xlink" xlink:title="internal transcribed spacer" xlink:type="simple">ITS</abbrev>, 2.3% nucleotide differences (19/840 bp, including four gaps) in <abbrev xmlns:xlink="http://www.w3.org/1999/xlink" xlink:title="28S large subunit rDNA" xlink:type="simple">LSU</abbrev>, and 6.8% nucleotide differences (52/761 bp, no gaps) in <italic>rpb</italic>2. Due to the unavailability of the <abbrev xmlns:xlink="http://www.w3.org/1999/xlink" xlink:title="18S small subunit rDNA" xlink:type="simple">SSU</abbrev> sequence for <italic><tp:taxon-name><tp:taxon-name-part taxon-name-part-type="genus" reg="Polyschema">P.</tp:taxon-name-part> <tp:taxon-name-part taxon-name-part-type="species" reg="congolense">congolense</tp:taxon-name-part></tp:taxon-name></italic>, comparative analyses for this locus could not be conducted. <italic><tp:taxon-name><tp:taxon-name-part taxon-name-part-type="genus" reg="Polyschema">Polyschema</tp:taxon-name-part> <tp:taxon-name-part taxon-name-part-type="species" reg="adansoniae-digitatae">adansoniae-digitatae</tp:taxon-name-part></tp:taxon-name></italic> KUNCC25-20156 and <italic><tp:taxon-name><tp:taxon-name-part taxon-name-part-type="genus" reg="Polyschema">P.</tp:taxon-name-part> <tp:taxon-name-part taxon-name-part-type="species" reg="hongheense">hongheense</tp:taxon-name-part></tp:taxon-name></italic><abbrev xmlns:xlink="http://www.w3.org/1999/xlink" xlink:title="Kunming Institute of Botany Culture Collection" xlink:type="simple">KUNCC</abbrev> 25-20158 showed nucleotide differences of 9.6% (52/544 bp, including 22 gaps) in <abbrev xmlns:xlink="http://www.w3.org/1999/xlink" xlink:title="internal transcribed spacer" xlink:type="simple">ITS</abbrev>, 2.3% (19/834 bp, including four gaps) in <abbrev xmlns:xlink="http://www.w3.org/1999/xlink" xlink:title="28S large subunit rDNA" xlink:type="simple">LSU</abbrev>, 2.8% (38/1344 bp, including 18 gaps) in <abbrev xmlns:xlink="http://www.w3.org/1999/xlink" xlink:title="18S small subunit rDNA" xlink:type="simple">SSU</abbrev>, and 6.7% (70/1042 bp, including one gap) in <italic>rpb</italic>2, respectively.</p><p>Accompanied by phylogenetic evidence, morphological characteristics provide clear distinctions among <italic><tp:taxon-name><tp:taxon-name-part taxon-name-part-type="genus" reg="Polyschema">P.</tp:taxon-name-part> <tp:taxon-name-part taxon-name-part-type="species" reg="adansoniae-digitatae">adansoniae-digitatae</tp:taxon-name-part></tp:taxon-name></italic>, <italic><tp:taxon-name><tp:taxon-name-part taxon-name-part-type="genus" reg="Polyschema">P.</tp:taxon-name-part> <tp:taxon-name-part taxon-name-part-type="species" reg="congolense">congolense</tp:taxon-name-part></tp:taxon-name></italic>, and <italic><tp:taxon-name><tp:taxon-name-part taxon-name-part-type="genus" reg="Polyschema">P.</tp:taxon-name-part> <tp:taxon-name-part taxon-name-part-type="species" reg="hongheense">hongheense</tp:taxon-name-part></tp:taxon-name></italic>, particularly in terms of conidial features. The conidia of <italic><tp:taxon-name><tp:taxon-name-part taxon-name-part-type="genus" reg="Polyschema">P.</tp:taxon-name-part> <tp:taxon-name-part taxon-name-part-type="species" reg="adansoniae-digitatae">adansoniae-digitatae</tp:taxon-name-part></tp:taxon-name></italic> are 2–3-septate, generally larger, and exhibit more variable shapes, ranging from ellipsoidal to obovoid or oblong, whereas those of <italic><tp:taxon-name><tp:taxon-name-part taxon-name-part-type="genus" reg="Polyschema">P.</tp:taxon-name-part> <tp:taxon-name-part taxon-name-part-type="species" reg="hongheense">hongheense</tp:taxon-name-part></tp:taxon-name></italic> are 1–2-septate (sometimes reaching up to four septa), more uniformly sized, and generally narrower (Table <xref ref-type="table" rid="T2">2</xref>). Furthermore, conidiogenous cells of <italic><tp:taxon-name><tp:taxon-name-part taxon-name-part-type="genus" reg="Polyschema">P.</tp:taxon-name-part> <tp:taxon-name-part taxon-name-part-type="species" reg="adansoniae-digitatae">adansoniae-digitatae</tp:taxon-name-part></tp:taxon-name></italic> are significantly smaller than those of <italic><tp:taxon-name><tp:taxon-name-part taxon-name-part-type="genus" reg="Polyschema">P.</tp:taxon-name-part> <tp:taxon-name-part taxon-name-part-type="species" reg="congolense">congolense</tp:taxon-name-part></tp:taxon-name></italic> and <italic><tp:taxon-name><tp:taxon-name-part taxon-name-part-type="genus" reg="Polyschema">P.</tp:taxon-name-part> <tp:taxon-name-part taxon-name-part-type="species" reg="hongheense">hongheense</tp:taxon-name-part></tp:taxon-name></italic> (Table <xref ref-type="table" rid="T2">2</xref>).</p><table-wrap id="T2" position="float" orientation="portrait"><label>Table 2.</label><caption><p><italic><tp:taxon-name><tp:taxon-name-part taxon-name-part-type="genus" reg="Polyschema">Polyschema</tp:taxon-name-part></tp:taxon-name></italic> species with a synopsis of the characteristics and relevant references.</p></caption><table><tbody><tr><th rowspan="2" colspan="1">Group</th><th rowspan="2" colspan="1"><italic><tp:taxon-name><tp:taxon-name-part taxon-name-part-type="genus" reg="Polyschema">Polyschema</tp:taxon-name-part></tp:taxon-name></italic> species</th><th rowspan="1" colspan="4">Morphological characteristics</th><th rowspan="2" colspan="1">Sequence data</th><th rowspan="2" colspan="1">References</th></tr><tr><th rowspan="1" colspan="1">Conidiophores</th><th rowspan="1" colspan="1">Conidiogenous cells</th><th rowspan="1" colspan="1">Conidia</th><th rowspan="1" colspan="1">Chlamydospores</th></tr><tr><td rowspan="10" colspan="1">Group I</td><td rowspan="1" colspan="1">
                      <italic>
                        <tp:taxon-name><tp:taxon-name-part taxon-name-part-type="genus" reg="Polyschema">P.</tp:taxon-name-part> <tp:taxon-name-part taxon-name-part-type="species" reg="adansoniae-digitatae">adansoniae-digitatae</tp:taxon-name-part></tp:taxon-name>
                      </italic>
                    </td><td rowspan="1" colspan="1">Macronematous or micronematous, hyaline, aseptate, or reduced to conidiogenous cells</td><td rowspan="1" colspan="1">4–6.9 × 2.8–5.6 µm, globose or clavate, mono- or polytretic, discrete, smooth-walled</td><td rowspan="1" colspan="1">18.5–27.6 × 9.7–14.3 µm, (1–)2–3-septate, ellipsoidal to obovoid, or oblong, brown to dark brown, versicolored, echinulate</td><td rowspan="1" colspan="1">11.2–18.7 × 9.1–12.5 µm, terminal or intercalary, appear in short chains, globose to subglobose or ovoid, dark brown, 0–1-septate, thick, and smooth-walled</td><td rowspan="1" colspan="1"><abbrev xmlns:xlink="http://www.w3.org/1999/xlink" xlink:title="internal transcribed spacer" xlink:type="simple">ITS</abbrev>, <abbrev xmlns:xlink="http://www.w3.org/1999/xlink" xlink:title="28S large subunit rDNA" xlink:type="simple">LSU</abbrev>, <abbrev xmlns:xlink="http://www.w3.org/1999/xlink" xlink:title="18S small subunit rDNA" xlink:type="simple">SSU</abbrev>, and <italic>rpb</italic>2</td><td rowspan="1" colspan="1">This study</td></tr><tr><td rowspan="1" colspan="1">
                      <italic>
                        <tp:taxon-name><tp:taxon-name-part taxon-name-part-type="genus" reg="Polyschema">P.</tp:taxon-name-part> <tp:taxon-name-part taxon-name-part-type="species" reg="chambalense">chambalense</tp:taxon-name-part></tp:taxon-name>
                      </italic>
                    </td><td rowspan="1" colspan="1">Micronematous and finely echinulate</td><td rowspan="1" colspan="1">4–6 μm diam., spherical to subspherical, mono- or polytretic, discrete, sometimes in short chains</td><td rowspan="1" colspan="1">13.5–49.5 × 6–11.5 um, 3–9-septate, commonly with 4–6 septa, clavate, obclavate, cylindrical to sigmoid, pale brown, finely echinulate, mostly formed singly, sometimes in short chains</td><td rowspan="1" colspan="1">Absent</td><td rowspan="1" colspan="1">Unavailable</td><td rowspan="1" colspan="1">
                      <xref ref-type="bibr" rid="B15">Joshi et al. (1983)</xref>
                    </td></tr><tr><td rowspan="1" colspan="1">
                      <italic>
                        <tp:taxon-name><tp:taxon-name-part taxon-name-part-type="genus" reg="Polyschema">P.</tp:taxon-name-part> <tp:taxon-name-part taxon-name-part-type="species" reg="congolense">congolense</tp:taxon-name-part></tp:taxon-name>
                      </italic>
                    </td><td rowspan="1" colspan="1">Mostly reduced to conidiogenous cells</td><td rowspan="1" colspan="1">4.5–9.5 × 3–6 μm, spherical or enlarged at the apices, mono- or polytretic, discrete, smooth-walled, or slightly echinulate</td><td rowspan="1" colspan="1">16–26 × 8–11 μm, 2–3-septate, commonly with 2 septa, clavate, ellipsoidal, brown, finely echinulate</td><td rowspan="1" colspan="1">Absent</td><td rowspan="1" colspan="1"><abbrev xmlns:xlink="http://www.w3.org/1999/xlink" xlink:title="internal transcribed spacer" xlink:type="simple">ITS</abbrev>, <abbrev xmlns:xlink="http://www.w3.org/1999/xlink" xlink:title="28S large subunit rDNA" xlink:type="simple">LSU</abbrev>, and <italic>rpb</italic>2</td><td rowspan="1" colspan="1">
                      <xref ref-type="bibr" rid="B33">Reisinger and Kiffer (1974)</xref>
                    </td></tr><tr><td rowspan="1" colspan="1">
                      <italic>
                        <tp:taxon-name><tp:taxon-name-part taxon-name-part-type="genus" reg="Polyschema">P.</tp:taxon-name-part> <tp:taxon-name-part taxon-name-part-type="species" reg="hongheense">hongheense</tp:taxon-name-part></tp:taxon-name>
                      </italic>
                    </td><td rowspan="1" colspan="1">2.6–4.6 × 3.3–6.6 µm, short and subglobose, sometimes elongate, and curved, macronematous, or micronematous, or reduced to conidiogenous cells, septate, smooth to finely echinulate</td><td rowspan="1" colspan="1">4.6–6.9 × 4–8.9 µm, globose or clavate, mono- or polytretic, discrete, smooth-walled, or slightly echinulate</td><td rowspan="1" colspan="1">12.8–36.6 × 7.4–13.6 µm, 1–4-septate, commonly with 1–2 septa, fusoid-ellipsoidal, pale brown to dark brown, verruculose or echinulate</td><td rowspan="1" colspan="1">Absent</td><td rowspan="1" colspan="1"><abbrev xmlns:xlink="http://www.w3.org/1999/xlink" xlink:title="internal transcribed spacer" xlink:type="simple">ITS</abbrev>, <abbrev xmlns:xlink="http://www.w3.org/1999/xlink" xlink:title="28S large subunit rDNA" xlink:type="simple">LSU</abbrev>, <abbrev xmlns:xlink="http://www.w3.org/1999/xlink" xlink:title="18S small subunit rDNA" xlink:type="simple">SSU</abbrev>, and <italic>rpb</italic>2</td><td rowspan="1" colspan="1">This study</td></tr><tr><td rowspan="1" colspan="1">
                      <italic>
                        <tp:taxon-name><tp:taxon-name-part taxon-name-part-type="genus" reg="Polyschema">P.</tp:taxon-name-part> <tp:taxon-name-part taxon-name-part-type="species" reg="indicum">indicum</tp:taxon-name-part></tp:taxon-name>
                      </italic>
                    </td><td rowspan="1" colspan="1">Absent</td><td rowspan="1" colspan="1">6–8 μm diam., spherical or subspherical, monotretic, discrete, verruculose or echinulate</td><td rowspan="1" colspan="1">15–30 × 10–14 μm, 2–4-septate, ellipsoidal, or pyriform, dark golden brown, echinulate or verruculose</td><td rowspan="1" colspan="1">Absent</td><td rowspan="1" colspan="1">Unavailable</td><td rowspan="1" colspan="1">
                      <xref ref-type="bibr" rid="B11">Ellis (1976)</xref>
                    </td></tr><tr><td rowspan="1" colspan="1">
                      <italic>
                        <tp:taxon-name><tp:taxon-name-part taxon-name-part-type="genus" reg="Polyschema">P.</tp:taxon-name-part> <tp:taxon-name-part taxon-name-part-type="species" reg="larviforme">larviforme</tp:taxon-name-part></tp:taxon-name>
                      </italic>
                    </td><td rowspan="1" colspan="1">Semi-micromematous and verruculose</td><td rowspan="1" colspan="1">5–9 μm diam., spherical to subspherical, mono- or polytretic, discrete, solitary</td><td rowspan="1" colspan="1">30–80 × 16–20 μm, 4–12-septate, commonly with 7–10 septa, clavate, obclavate, or ellipsoidal, sometimes sigmoid, dark reddish brown, verrucose</td><td rowspan="1" colspan="1">Absent</td><td rowspan="1" colspan="1"><abbrev xmlns:xlink="http://www.w3.org/1999/xlink" xlink:title="internal transcribed spacer" xlink:type="simple">ITS</abbrev> and <abbrev xmlns:xlink="http://www.w3.org/1999/xlink" xlink:title="28S large subunit rDNA" xlink:type="simple">LSU</abbrev></td><td rowspan="1" colspan="1"><xref ref-type="bibr" rid="B11">Ellis (1976)</xref> and <xref ref-type="bibr" rid="B15">Joshi et al. (1983)</xref></td></tr><tr><td rowspan="1" colspan="1">
                      <italic>
                        <tp:taxon-name><tp:taxon-name-part taxon-name-part-type="genus" reg="Polyschema">P.</tp:taxon-name-part> <tp:taxon-name-part taxon-name-part-type="species" reg="olivaceum">olivaceum</tp:taxon-name-part></tp:taxon-name>
                      </italic>
                    </td><td rowspan="1" colspan="1">Absent</td><td rowspan="1" colspan="1">6–9 μm diam., spherical or subspherical, monotretic, discrete, sometimes in short chains and flattened dorsiventrally, echinulate</td><td rowspan="1" colspan="1">17–37 × 6–9 μm, 2–7-septate, cylindrical, pale to mid golden brown, verruculose or echinulate</td><td rowspan="1" colspan="1">Absent</td><td rowspan="1" colspan="1">Unavailable</td><td rowspan="1" colspan="1">
                      <xref ref-type="bibr" rid="B11">Ellis (1976)</xref>
                    </td></tr><tr><td rowspan="1" colspan="1">
                      <italic>
                        <tp:taxon-name><tp:taxon-name-part taxon-name-part-type="genus" reg="Polyschema">P.</tp:taxon-name-part> <tp:taxon-name-part taxon-name-part-type="species" reg="queenslandicum">queenslandicum</tp:taxon-name-part></tp:taxon-name>
                      </italic>
                    </td><td rowspan="1" colspan="1">Absent</td><td rowspan="1" colspan="1">6–10 × 5–6.5 μm, subglobose or clavate, mono- or polytretic, discrete, verruculose</td><td rowspan="1" colspan="1">20–36 × 9–13 µm, 2–4-septate, commonly with 3 septa, cylindrical to ellipsoidal, pale brown at both ends, dark brown at the middle, verruculose</td><td rowspan="1" colspan="1">Absent</td><td rowspan="1" colspan="1">Unavailable</td><td rowspan="1" colspan="1">
                      <xref ref-type="bibr" rid="B23">Matsushima (1989)</xref>
                    </td></tr><tr><td rowspan="1" colspan="1">
                      <italic>
                        <tp:taxon-name><tp:taxon-name-part taxon-name-part-type="genus" reg="Polyschema">P.</tp:taxon-name-part> <tp:taxon-name-part taxon-name-part-type="species" reg="radicicola">radicicola</tp:taxon-name-part></tp:taxon-name>
                      </italic>
                    </td><td rowspan="1" colspan="1">7.2–10.3 × 3.4–6.1 µm, unbranched, clavate or short cylindrical, micronematous, or reduced to conidiogenous cells</td><td rowspan="1" colspan="1">4.4–7.2 × 4.3–7.3 µm, globose, clavate or short cylindrical, monotretic, discrete, smooth, or slightly verrucose</td><td rowspan="1" colspan="1">20.4–40.9 × 7.5–13.1 µm, 2–5-septate, cylindrical, pale brown, verruculose or echinulate</td><td rowspan="1" colspan="1">Absent</td><td rowspan="1" colspan="1"><abbrev xmlns:xlink="http://www.w3.org/1999/xlink" xlink:title="internal transcribed spacer" xlink:type="simple">ITS</abbrev>, <abbrev xmlns:xlink="http://www.w3.org/1999/xlink" xlink:title="28S large subunit rDNA" xlink:type="simple">LSU</abbrev>, <abbrev xmlns:xlink="http://www.w3.org/1999/xlink" xlink:title="18S small subunit rDNA" xlink:type="simple">SSU</abbrev>, and <italic>rpb</italic>2</td><td rowspan="1" colspan="1">This study</td></tr><tr><td rowspan="1" colspan="1">
                      <italic>
                        <tp:taxon-name><tp:taxon-name-part taxon-name-part-type="genus" reg="Polyschema">P.</tp:taxon-name-part> <tp:taxon-name-part taxon-name-part-type="species" reg="sagari">sagari</tp:taxon-name-part></tp:taxon-name>
                      </italic>
                    </td><td rowspan="1" colspan="1">6.6–59.4 × 3.3–4.9 μm, unbranched or frequently bifurcated at base, 1–4-septate, smooth, or rarely echinulate</td><td rowspan="1" colspan="1">6.6–13.2 × 3.3–4.9 μm, globose, mono- or polytretic, discrete, smooth, or finely echinulate</td><td rowspan="1" colspan="1">5–20 × 3–8 µm, 1–5-septate, commonly with 3 septa, cylindrical, pale brown, echinulate</td><td rowspan="1" colspan="1">Absent</td><td rowspan="1" colspan="1">Unavailable</td><td rowspan="1" colspan="1">
                      <xref ref-type="bibr" rid="B30">Pandeya et al. (1978)</xref>
                    </td></tr><tr><td rowspan="5" colspan="1">Group I</td><td rowspan="1" colspan="1">
                      <italic>
                        <tp:taxon-name><tp:taxon-name-part taxon-name-part-type="genus" reg="Polyschema">P.</tp:taxon-name-part> <tp:taxon-name-part taxon-name-part-type="species" reg="sclerotigenum">sclerotigenum</tp:taxon-name-part></tp:taxon-name>
                      </italic>
                    </td><td rowspan="1" colspan="1">Up to 45 µm long, 2.5–3 µm wide, unbranched, subcylindrical, smooth or verruculose</td><td rowspan="1" colspan="1">5–7.5 × 5–7 µm, spherical to subspherical, monotretic, rarely polytretic, discrete, sometimes in short chains, verruculose to tuberculate</td><td rowspan="1" colspan="1">36–65(–75) × 7–8 µm, 5–16-septate, cylindrical, or sigmoid, brown to dark brown, verruculose to tuberculate, with <italic><tp:taxon-name><tp:taxon-name-part taxon-name-part-type="genus" reg="Sclerotium">Sclerotium</tp:taxon-name-part></tp:taxon-name></italic>-like structures often present</td><td rowspan="1" colspan="1">Absent</td><td rowspan="1" colspan="1"><abbrev xmlns:xlink="http://www.w3.org/1999/xlink" xlink:title="internal transcribed spacer" xlink:type="simple">ITS</abbrev> and <abbrev xmlns:xlink="http://www.w3.org/1999/xlink" xlink:title="28S large subunit rDNA" xlink:type="simple">LSU</abbrev></td><td rowspan="1" colspan="1">
                      <xref ref-type="bibr" rid="B6">Crous et al. (2015b)</xref>
                    </td></tr><tr><td rowspan="1" colspan="1">
                      <italic>
                        <tp:taxon-name><tp:taxon-name-part taxon-name-part-type="genus" reg="Polyschema">P.</tp:taxon-name-part> <tp:taxon-name-part taxon-name-part-type="species" reg="terricola">terricola</tp:taxon-name-part></tp:taxon-name>
                      </italic>
                    </td><td rowspan="1" colspan="1">Absent</td><td rowspan="1" colspan="1">4–8 μm diam., spherical to subspherical, mostly monotretic, discrete, smooth or verruculose</td><td rowspan="1" colspan="1">15–35 × 13–18 μm, 0–3-septate transversally, and sometimes 1 longitudinal or oblique septum, subspherical, pyriform or clavate, dark brown, verruculose</td><td rowspan="1" colspan="1">8–15 μm diam.</td><td rowspan="1" colspan="1"><abbrev xmlns:xlink="http://www.w3.org/1999/xlink" xlink:title="internal transcribed spacer" xlink:type="simple">ITS</abbrev>, <abbrev xmlns:xlink="http://www.w3.org/1999/xlink" xlink:title="28S large subunit rDNA" xlink:type="simple">LSU</abbrev>, <abbrev xmlns:xlink="http://www.w3.org/1999/xlink" xlink:title="18S small subunit rDNA" xlink:type="simple">SSU</abbrev>, and <italic>rpb</italic>2</td><td rowspan="1" colspan="1">
                      <xref ref-type="bibr" rid="B11">Ellis (1976)</xref>
                    </td></tr><tr><td rowspan="1" colspan="1">
                      <italic>
                        <tp:taxon-name><tp:taxon-name-part taxon-name-part-type="genus" reg="Polyschema">P.</tp:taxon-name-part> <tp:taxon-name-part taxon-name-part-type="species" reg="toruloides">toruloides</tp:taxon-name-part></tp:taxon-name>
                      </italic>
                    </td><td rowspan="1" colspan="1">6–9(–16) μm long, clavate or doliiform, 0–1-septate, slightly verruculose</td><td rowspan="1" colspan="1">6.5–8.5 × 6–8 μm, globose or widely obovate, mostly polytretic, discrete, verruculose</td><td rowspan="1" colspan="1">(15–)26–73 × 7–10 μm, (2–)3–11-septate, cylindrical, brown, finely verruculose</td><td rowspan="1" colspan="1">Absent</td><td rowspan="1" colspan="1">Unavailable</td><td rowspan="1" colspan="1">
                      <xref ref-type="bibr" rid="B22">Matsushima (1980)</xref>
                    </td></tr><tr><td rowspan="1" colspan="1">
                      <italic>
                        <tp:taxon-name><tp:taxon-name-part taxon-name-part-type="genus" reg="Polyschema">P.</tp:taxon-name-part> <tp:taxon-name-part taxon-name-part-type="species" reg="variabile">variabile</tp:taxon-name-part></tp:taxon-name>
                      </italic>
                    </td><td rowspan="1" colspan="1">Semi-micronematous and verruculose</td><td rowspan="1" colspan="1">4.5–5.5 × 3–4.5 μm, subglobose (or 9.5 × 4 μm, clavate), mono- or polytretic, discrete, sometimes in short chains</td><td rowspan="1" colspan="1">9.5–28.5 × 6–11.5 μm, 0–5-septate, commonly with 2–3 septa, clavate, straight or curved, rarely sigmoid, greyish brown to dark brown, finely echinulate, mostly solitary or in pairs, sometimes in short chains of 2–3</td><td rowspan="1" colspan="1">12.5–17.5 × 10.5–14.5 μm, numerous, solitary in chains or in dense clusters, globose to oval, occasionally with transverse and longitudinal septa, verrucose or smooth</td><td rowspan="1" colspan="1">Unavailable</td><td rowspan="1" colspan="1"><xref ref-type="bibr" rid="B43">Tiwari et al. (1977)</xref> and <xref ref-type="bibr" rid="B15">Joshi et al. (1983)</xref></td></tr><tr><td rowspan="1" colspan="1">
                      <italic>
                        <tp:taxon-name><tp:taxon-name-part taxon-name-part-type="genus" reg="Polyschema">P.</tp:taxon-name-part> <tp:taxon-name-part taxon-name-part-type="species" reg="yakuense">yakuense</tp:taxon-name-part></tp:taxon-name>
                      </italic>
                    </td><td rowspan="1" colspan="1">Micronematous</td><td rowspan="1" colspan="1">Intercalary, incorporated in repent and aerial hyphae, laterally forming one or more conidia directly</td><td rowspan="1" colspan="1">(13–)15–22 × 6–9 μm, (2–)3-septate, cylindrical to elliptical, dark brown at the middle, subhyaline at both ends, smooth to verruculose</td><td rowspan="1" colspan="1">Absent</td><td rowspan="1" colspan="1">Unavailable</td><td rowspan="1" colspan="1">
                      <xref ref-type="bibr" rid="B21">Matsushima (1975)</xref>
                    </td></tr><tr><td rowspan="6" colspan="1">Group II</td><td rowspan="1" colspan="1">
                      <italic>
                        <tp:taxon-name><tp:taxon-name-part taxon-name-part-type="genus" reg="Polyschema">P.</tp:taxon-name-part> <tp:taxon-name-part taxon-name-part-type="species" reg="amoenum">amoenum</tp:taxon-name-part></tp:taxon-name>
                      </italic>
                    </td><td rowspan="1" colspan="1">25–50 × 3–4 µm, mostly moniliform, semi-macronematous, mononematous, smooth-walled</td><td rowspan="1" colspan="1">5–8 × 3–3.5 µm, globose, doliiform to ellipsoid, monotretic, determinate, terminal, sometimes sympodially proliferation become intercalary, smooth-walled</td><td rowspan="1" colspan="1">25–29 × 8–10 µm, 4–5-septate, mostly fusiform to navicular, rarely clavate, dark brown to black at the middle, pale brown at both ends, smooth-walled, with a schizolytic conidial secession</td><td rowspan="1" colspan="1">Absent</td><td rowspan="1" colspan="1">Unavailable</td><td rowspan="1" colspan="1">
                      <xref ref-type="bibr" rid="B3">Castañeda Ruíz et al. (2009)</xref>
                    </td></tr><tr><td rowspan="1" colspan="1">
                      <italic>
                        <tp:taxon-name><tp:taxon-name-part taxon-name-part-type="genus" reg="Polyschema">P.</tp:taxon-name-part> <tp:taxon-name-part taxon-name-part-type="species" reg="bicellulare">bicellulare</tp:taxon-name-part></tp:taxon-name>
                      </italic>
                    </td><td rowspan="1" colspan="1">Absent</td><td rowspan="1" colspan="1">3–5 µm diam., spherical to subspherical, monotretic, discrete, smooth-walled</td><td rowspan="1" colspan="1">10–12 × 5–6 µm, 1-septate, cylindrical to clavate, reddish brown, smooth-walled, with germ pore present</td><td rowspan="1" colspan="1">Absent</td><td rowspan="1" colspan="1">Unavailable</td><td rowspan="1" colspan="1">
                      <xref ref-type="bibr" rid="B38">Shearer (1982)</xref>
                    </td></tr><tr><td rowspan="1" colspan="1">
                      <italic>
                        <tp:taxon-name><tp:taxon-name-part taxon-name-part-type="genus" reg="Polyschema">P.</tp:taxon-name-part> <tp:taxon-name-part taxon-name-part-type="species" reg="clavulatum">clavulatum</tp:taxon-name-part></tp:taxon-name>
                      </italic>
                    </td><td rowspan="1" colspan="1">Micronematous, mononematous, integrated, inconspicuous</td><td rowspan="1" colspan="1">Smooth, 4–7 μm in diam., spherical or subspherical, monotretic, smooth-walled</td><td rowspan="1" colspan="1">30–46 × 12–16 μm, 3–5-septate, cylindrical to clavate, pale to rather dark reddish brown with a paler basal cell, smooth-walled</td><td rowspan="1" colspan="1">Absent</td><td rowspan="1" colspan="1">Unavailable</td><td rowspan="1" colspan="1"><xref ref-type="bibr" rid="B11">Ellis (1976)</xref> and <xref ref-type="bibr" rid="B9">Delgado-Zúñiga et al. (2024)</xref></td></tr><tr><td rowspan="1" colspan="1">
                      <italic>
                        <tp:taxon-name><tp:taxon-name-part taxon-name-part-type="genus" reg="Polyschema">P.</tp:taxon-name-part> <tp:taxon-name-part taxon-name-part-type="species" reg="cubense">cubense</tp:taxon-name-part></tp:taxon-name>
                      </italic>
                    </td><td rowspan="1" colspan="1">Micronematic or semi-macronematic</td><td rowspan="1" colspan="1">4–8.5 × 4.6 μm, subspherical or ampulliform, monotretic, smooth-walled</td><td rowspan="1" colspan="1">11–20 × 4.8–8 μm, 1–3-septate, cylindrical to ellipsoidal or clavate, brown to dark brown, smooth-walled</td><td rowspan="1" colspan="1">Absent</td><td rowspan="1" colspan="1">Unavailable</td><td rowspan="1" colspan="1">
                      <xref ref-type="bibr" rid="B25">Mercado-Sierra and Mena-Portales (1992)</xref>
                    </td></tr><tr><td rowspan="1" colspan="1">
                      <italic>
                        <tp:taxon-name><tp:taxon-name-part taxon-name-part-type="genus" reg="Polyschema">P.</tp:taxon-name-part> <tp:taxon-name-part taxon-name-part-type="species" reg="endophytica">endophytica</tp:taxon-name-part></tp:taxon-name>
                      </italic>
                    </td><td rowspan="1" colspan="1">Up to 45 μm tall, 3–5 μm wide, micronematous, mononematous</td><td rowspan="1" colspan="1">6–8.5 × 2–7 μm, hemispherical, subspherical or cylindrical, monotretic, discrete, smooth-walled</td><td rowspan="1" colspan="1">Aseptate, subglobose to ellipsoidal, dark brown, smooth-walled</td><td rowspan="1" colspan="1">Absent</td><td rowspan="1" colspan="1"><abbrev xmlns:xlink="http://www.w3.org/1999/xlink" xlink:title="internal transcribed spacer" xlink:type="simple">ITS</abbrev> and <abbrev xmlns:xlink="http://www.w3.org/1999/xlink" xlink:title="28S large subunit rDNA" xlink:type="simple">LSU</abbrev></td><td rowspan="1" colspan="1">
                      <xref ref-type="bibr" rid="B8">Crous et al. (2025)</xref>
                    </td></tr><tr><td rowspan="1" colspan="1">
                      <italic>
                        <tp:taxon-name><tp:taxon-name-part taxon-name-part-type="genus" reg="Polyschema">P.</tp:taxon-name-part> <tp:taxon-name-part taxon-name-part-type="species" reg="lignicola">lignicola</tp:taxon-name-part></tp:taxon-name>
                      </italic>
                    </td><td rowspan="1" colspan="1">Micronematous, mononematous</td><td rowspan="1" colspan="1">2.8–4.2 μm diam., spherical or subspherical, monotretic, rarely polytretic, discrete, or integrated, determinate, sometimes in short chains of 2–3, smooth-walled or verrucose</td><td rowspan="1" colspan="1">14–21 μm long, 4.2–7 μm at base, and 7–11.2 μm wide at apex, always 1-septate, obovoid or pyriform, pale to mid dark brown, smooth-walled</td><td rowspan="1" colspan="1">Formed in culture</td><td rowspan="1" colspan="1">Unavailable</td><td rowspan="1" colspan="1">
                      <xref ref-type="bibr" rid="B32">Rao and Reddy (1984)</xref>
                    </td></tr><tr><td rowspan="3" colspan="1">Group II</td><td rowspan="1" colspan="1">
                      <italic>
                        <tp:taxon-name><tp:taxon-name-part taxon-name-part-type="genus" reg="Polyschema">P.</tp:taxon-name-part> <tp:taxon-name-part taxon-name-part-type="species" reg="nigroseptatum">nigroseptatum</tp:taxon-name-part></tp:taxon-name>
                      </italic>
                    </td><td rowspan="1" colspan="1">20–38 × 5–7 µm, moniliform, smooth-walled</td><td rowspan="1" colspan="1">8–10 × 7–10 µm, globose or clavate, monotretic, determinate, smooth-walled</td><td rowspan="1" colspan="1">41–45 × 19–22 µm, 2–3(–5)-septate, clavate to ovoid, brown, dark brown to black at the septa, smooth-walled</td><td rowspan="1" colspan="1">Absent</td><td rowspan="1" colspan="1">Unavailable</td><td rowspan="1" colspan="1">
                      <xref ref-type="bibr" rid="B27">Mota et al. (2008)</xref>
                    </td></tr><tr><td rowspan="1" colspan="1">
                      <italic>
                        <tp:taxon-name><tp:taxon-name-part taxon-name-part-type="genus" reg="Polyschema">P.</tp:taxon-name-part> <tp:taxon-name-part taxon-name-part-type="species" reg="obclaviforme">obclaviforme</tp:taxon-name-part></tp:taxon-name>
                      </italic>
                    </td><td rowspan="1" colspan="1">11–20 × 4–5 µm, moniliform, smooth-walled</td><td rowspan="1" colspan="1">5–6 × 3–5 μm, globose or clavate, monotretic, determinate, smooth-walled</td><td rowspan="1" colspan="1">30–48 × 6–7 μm, (4–)5-septate, obclavate, brown at the middle and pale brown at the ends, smooth-walled, seceding schizolytically</td><td rowspan="1" colspan="1">Absent</td><td rowspan="1" colspan="1">Unavailable</td><td rowspan="1" colspan="1">
                      <xref ref-type="bibr" rid="B36">Ruiz et al. (2000)</xref>
                    </td></tr><tr><td rowspan="1" colspan="1">
                      <italic>
                        <tp:taxon-name><tp:taxon-name-part taxon-name-part-type="genus" reg="Polyschema">P.</tp:taxon-name-part> <tp:taxon-name-part taxon-name-part-type="species" reg="ylnenei">ylnenei</tp:taxon-name-part></tp:taxon-name>
                      </italic>
                    </td><td rowspan="1" colspan="1">Micronematous, mononematous</td><td rowspan="1" colspan="1">3–4.5 μm diam., spherical, monotretic, determinate, smooth-walled</td><td rowspan="1" colspan="1">21–31 × 7–11 μm, usually 3–5-septate transversally, and generally one vertical septum towards the lower end, mid brown to dark or blackish brown, dark brown to black at the septa, smooth-walled</td><td rowspan="1" colspan="1">Absent</td><td rowspan="1" colspan="1">Unavailable</td><td rowspan="1" colspan="1">
                      <xref ref-type="bibr" rid="B20">Manoharachary et al. (2006)</xref>
                    </td></tr></tbody></table></table-wrap></tp:treatment-sec><tp:treatment-sec><!--Section generated to contain objects referenced in tp:taxon-treatment.--><fig id="F1" position="float" orientation="portrait"><object-id xmlns:xlink="http://www.w3.org/1999/xlink" content-type="doi" xlink:type="simple">10.3897/mycokeys.129.182259.figure1</object-id><object-id xmlns:xlink="http://www.w3.org/1999/xlink" content-type="zenodo_dep_id" xlink:type="simple">0</object-id><object-id xmlns:xlink="http://www.w3.org/1999/xlink" content-type="arpha" xlink:type="simple">2CDB4551-07A7-527B-AB58-A3458A603860</object-id><label>Figure 1.</label><caption><p>Bayesian inference tree generated by MrBayes v. 3.2.7 on XSEDE in the CIPRES Science Gateway based on a concatenated <abbrev xmlns:xlink="http://www.w3.org/1999/xlink" xlink:title="internal transcribed spacer" xlink:type="simple">ITS</abbrev>, <abbrev xmlns:xlink="http://www.w3.org/1999/xlink" xlink:title="28S large subunit rDNA" xlink:type="simple">LSU</abbrev>, <abbrev xmlns:xlink="http://www.w3.org/1999/xlink" xlink:title="18S small subunit rDNA" xlink:type="simple">SSU</abbrev>, and <italic>rpb</italic>2 sequence dataset. The tree is rooted to <italic><tp:taxon-name><tp:taxon-name-part taxon-name-part-type="genus" reg="Falciformispora">Falciformispora</tp:taxon-name-part> <tp:taxon-name-part taxon-name-part-type="species" reg="senegalensis">senegalensis</tp:taxon-name-part></tp:taxon-name></italic> (<abbrev xmlns:xlink="http://www.w3.org/1999/xlink" content-type="institution" xlink:title="Westerdijk Fungal Biodiversity Institute, Utrecht, Netherlands" xlink:type="simple">CBS</abbrev> 196.79) and <italic><tp:taxon-name><tp:taxon-name-part taxon-name-part-type="genus" reg="Falciformispora">F.</tp:taxon-name-part> <tp:taxon-name-part taxon-name-part-type="species" reg="tompkinsii">tompkinsii</tp:taxon-name-part></tp:taxon-name></italic> (<abbrev xmlns:xlink="http://www.w3.org/1999/xlink" content-type="institution" xlink:title="Westerdijk Fungal Biodiversity Institute, Utrecht, Netherlands" xlink:type="simple">CBS</abbrev> 200.79). Maximum likelihood bootstrap values (MLBS) greater than 50% and Bayesian posterior probabilities (BYPP) greater than 0.95 are written above the nodes as MLBS/BYPP. Ex-type strains are labeled with the superscript “T,” and newly generated sequences are in red bold.</p></caption><graphic xmlns:xlink="http://www.w3.org/1999/xlink" xlink:href="mycokeys-129-241-g001.jpg" id="oo_1557784.jpg" position="float" orientation="portrait" xlink:type="simple"><uri content-type="original_file" xlink:type="simple">https://binary.pensoft.net/fig/1557784</uri></graphic></fig></tp:treatment-sec><ref-list><ref id="B15"><mixed-citation xmlns:xlink="http://www.w3.org/1999/xlink" xlink:type="simple">Joshi IJ, Chauhan RKS, Saksena SB (1983) <italic>Polyschema chambalensis</italic> sp. nov. from Indian soil. Current Science 52: 220–222.</mixed-citation></ref><ref id="B33"><mixed-citation xmlns:xlink="http://www.w3.org/1999/xlink" xlink:type="simple">Reisinger O, Kiffer E (1974) Contribution to the fungal microflora of the Congo. IV. <italic>Polyschema congolensis</italic> sp. nov.: Taxonomy and ultrastructure. Transactions of the British Mycological Society 62: 289–IN13. <ext-link xlink:href="10.1016/s0007-1536(74)80037-9" ext-link-type="doi" xlink:type="simple">https://doi.org/10.1016/s0007-1536(74)80037-9</ext-link></mixed-citation></ref><ref id="B11"><mixed-citation xmlns:xlink="http://www.w3.org/1999/xlink" xlink:type="simple">Ellis MB (1976) More Dematiaceous <tp:taxon-name><tp:taxon-name-part taxon-name-part-type="order">Hyphomycetes</tp:taxon-name-part></tp:taxon-name>. Commonwealth Mycological Institute, Kew, Surrey, England, 370–373.</mixed-citation></ref><ref id="B23"><mixed-citation xmlns:xlink="http://www.w3.org/1999/xlink" xlink:type="simple">Matsushima T (1989) Saprophytic microfungi from Taiwan. Part 6. Matsushima Mycological Memoirs 6: 1–100. <ext-link xlink:href="10.2307/3793127" ext-link-type="doi" xlink:type="simple">https://doi.org/10.2307/3793127</ext-link></mixed-citation></ref><ref id="B30"><mixed-citation xmlns:xlink="http://www.w3.org/1999/xlink" xlink:type="simple">Pandeya JPN, Saksena SB (1978) A new species of <italic><tp:taxon-name><tp:taxon-name-part taxon-name-part-type="genus">Polyschema</tp:taxon-name-part></tp:taxon-name></italic> from Indian soil. Mycologia 70: 876–879. <ext-link xlink:href="10.1080/00275514.1978.12020298" ext-link-type="doi" xlink:type="simple">https://doi.org/10.1080/00275514.1978.12020298</ext-link></mixed-citation></ref><ref id="B6"><mixed-citation xmlns:xlink="http://www.w3.org/1999/xlink" xlink:type="simple">Crous PW, Sutton DA, Acharya K, Barber PA, Boekhout T, Dimitrov RA, Dueñas M, Dutta AK, Gené J, Gouliamova DE, Groenewald M, Lombard L, Morozova OV, Sarkar J, Smith MT, Stchigel AM, Wiederhold NP, Alexandrova AV, Antelmi I, Armengol J, Barnes I, Cano-Lira JF, Castañeda Ruiz RF, Contu M, Courtecuisse PR, da Silveira AL, Decock CA, de Goes A, Edathodu J, Ercole E, Firmino AC, Fourie A, Fournier J, Furtado EL, Geering AD, Gershenzon J, Giraldo A, Gramaje D, Hammerbacher A, He XL, Haryadi D, Khemmuk W, Kovalenko AE, Krawczynski R, Laich F, Lechat C, Lopes UP, Madrid H, Malysheva EF, Marín-Felix Y, Martín MP, Mostert L, Nigro F, Pereira OL, Picillo B, Pinho DB, Popov ES, Rodas Peláez CA, Rooney-Latham S, Sandoval-Denis M, Shivas RG, Silva V, Stoilova-Disheva MM, Telleria MT, Ullah C, Unsicker SB, van der Merwe NA, Vizzini A, Wagner HG, Wong PT, Wood AR, Groenewald JZ (2015b) Fungal Planet description sheets: 320–370. Persoonia 34: 167–266. <ext-link xlink:href="10.3767/003158515X688433" ext-link-type="doi" xlink:type="simple">https://doi.org/10.3767/003158515X688433</ext-link></mixed-citation></ref><ref id="B22"><mixed-citation xmlns:xlink="http://www.w3.org/1999/xlink" xlink:type="simple">Matsushima T (1980) Saprophytic microfungi from Taiwan, part 1. <tp:taxon-name><tp:taxon-name-part taxon-name-part-type="order">Hyphomycetes</tp:taxon-name-part></tp:taxon-name>. Matsushima Mycological Memoirs 1: 1–82. <ext-link xlink:href="10.2307/3807737" ext-link-type="doi" xlink:type="simple">https://doi.org/10.2307/3807737</ext-link></mixed-citation></ref><ref id="B43"><mixed-citation xmlns:xlink="http://www.w3.org/1999/xlink" xlink:type="simple">Tiwari DP, Agrawal PD, Sutton BC (1977) <italic>Polyschema variabilis</italic> sp. nov. from Indian soil. Transactions of the British Mycological Society 69: 514–516. <ext-link xlink:href="10.1016/s0007-1536(77)80098-3" ext-link-type="doi" xlink:type="simple">https://doi.org/10.1016/s0007-1536(77)80098-3</ext-link></mixed-citation></ref><ref id="B21"><mixed-citation xmlns:xlink="http://www.w3.org/1999/xlink" xlink:type="simple">Matsushima T (1975) Icones Microfungorum a Matsushima Lectorum. 209 pp.</mixed-citation></ref><ref id="B3"><mixed-citation xmlns:xlink="http://www.w3.org/1999/xlink" xlink:type="simple">Castañeda Ruíz RF, Iturriaga T, Minter DW, Abarca GH, Stadler M, Saikawa M, Fernández R (2009) Two new anamorphic fungi and some microfungi recorded from ‘El Ávila,’ Venezuela. Mycotaxon 107: 225–237. <ext-link xlink:href="10.5248/107.225" ext-link-type="doi" xlink:type="simple">https://doi.org/10.5248/107.225</ext-link></mixed-citation></ref><ref id="B38"><mixed-citation xmlns:xlink="http://www.w3.org/1999/xlink" xlink:type="simple">Shearer CA (1982) <italic>Polyschema bicellularis</italic>, a new species from Illinois. Mycotaxon 14: 91–93. <ext-link xlink:href="10.5962/p.417375" ext-link-type="doi" xlink:type="simple">https://doi.org/10.5962/p.417375</ext-link></mixed-citation></ref><ref id="B9"><mixed-citation xmlns:xlink="http://www.w3.org/1999/xlink" xlink:type="simple">Delgado-Zúñiga JP, Rodríguez-Gutiérrez I, Heredia-Abarca G (2024) Nuevos registros de micromicetos saprobios asexuales lignícolas en <italic><tp:taxon-name><tp:taxon-name-part taxon-name-part-type="genus">Quercus</tp:taxon-name-part></tp:taxon-name></italic> (<tp:taxon-name><tp:taxon-name-part taxon-name-part-type="family">Fagaceae</tp:taxon-name-part></tp:taxon-name>) para México. Acta Botánica Mexicana 131: e2355. <ext-link xlink:href="10.21829/abm131.2024.2355" ext-link-type="doi" xlink:type="simple">https://doi.org/10.21829/abm131.2024.2355</ext-link></mixed-citation></ref><ref id="B25"><mixed-citation xmlns:xlink="http://www.w3.org/1999/xlink" xlink:type="simple">Mercado-Sierra A, Mena-Portales J (1992) Nuevos o raros hifomicetes de Cuba VII. Especies enteroblásticas. Acta Botanica Hungarica 37: 63–73.</mixed-citation></ref><ref id="B8"><mixed-citation xmlns:xlink="http://www.w3.org/1999/xlink" xlink:type="simple">Crous PW, Catcheside DEA, Catcheside PS, Alfenas AC, Alfenas RF, Barreto RW, Lebel T, Balashov S, Broadbridge J, Jurjević Ž, De la Peña-Lastra S, Hoffmann R, Mateos A, Riebesehl J, Shivas RG, Soliz Santander FF, Tan YP, Altés A, Bandini D, Carriconde F, Cazabonne J, Czachura P, Gryta H, Eyssartier G, Larsson E, Pereira OL, Rigueiro-Rodríguez A, Wingfield MJ, Ahmad W, Bibi S, Denman S, Esteve-Raventós F, Hussain S, Illescas T, Luangsa-Ard JJ, Möller L, Mombert A, Noisripoom W, Olariaga I, Pancorbo F, Paz A, Piątek M, Polman-Short C, Suárez E, Afshan NS, Ali H, Arzanlou M, Ayer F, Barratt J, Bellanger JM, Bidaud A, Bishop-Hurley SL, Bohm M, Bose T, Campo E, Chau NB, Çolak ÖF, Cordeiro TRL, Cruz MO, Custódio FA, Couceiro A, Darmostuk V, Dearnaley JDW, de Azevedo Santiago ALCM, de Freitas LWS, Yáñez-Morales MDJ, Domnauer C, Dentinger B, Dhileepan K, De Souza JT, Dovana F, Eberhardt U, Eisvand P, Erhard A, Fachada V, García-Martín A, Groenewald M, Hammerbacher A, Harms K, Haroon S, Haqnawaz M, Henriques S, Hernández AJ, Jacobus LM, Jaen-Contreras D, Jangsantear P, Kaygusuz O, Knoppersen R, Kumar TKA, Læssøe T, Langer E, Larsson E, Lodge DJ, Lynch MJ, Maciá-Vicente JG, Mahadevakumar S, Mateos A, Mehrabi-Koushki M, Miller PR, Mongkolsamrit S, Moreau PA, Oberlies NH, Oliveira JA, Orlovich D, Pérez-Méndez AS, Pinto A, Raja HA, Ramírez GH, Raphael B, Rodrigues A, Rodrigues H, Ramos DO, Safi A, Sarwar S, Saar I, Sánchez RM, Santana JS, Scrace J, Sales LS, Silva LNP, Stryjak-Bogacka M, Tacconi A, Thanh VN, Thomas A, Thuy NT, Toome M, Valdez-Carrazco JM, van Vuuren NI, Vasey J, Vauras J, Vila-Viçosa C, Villarreal M, Visagie CM, Vizzini A, Whiteside EJ, Groenewald JZ (2025) Fungal Planet description sheets: 1781–1866. Persoonia 54: 327–587. <ext-link xlink:href="10.3114/persoonia.2025.54.10" ext-link-type="doi" xlink:type="simple">https://doi.org/10.3114/persoonia.2025.54.10</ext-link></mixed-citation></ref><ref id="B32"><mixed-citation xmlns:xlink="http://www.w3.org/1999/xlink" xlink:type="simple">Rao V, Reddy KA (1984) <italic><tp:taxon-name><tp:taxon-name-part taxon-name-part-type="genus">Polyschema</tp:taxon-name-part> <tp:taxon-name-part taxon-name-part-type="species">lignicola</tp:taxon-name-part></tp:taxon-name></italic> sp. nov. Kavaka 12: 67–69.</mixed-citation></ref><ref id="B27"><mixed-citation xmlns:xlink="http://www.w3.org/1999/xlink" xlink:type="simple">Mota RMA, Abarca GH, Ruíz RFC, Hernández CIB (2008) Two new species of <italic><tp:taxon-name><tp:taxon-name-part taxon-name-part-type="genus">Polyschema</tp:taxon-name-part></tp:taxon-name></italic> and <italic><tp:taxon-name><tp:taxon-name-part taxon-name-part-type="genus">Vanakripa</tp:taxon-name-part></tp:taxon-name></italic> and other microfungi recorded from mangrove in Veracruz, Mexico. Mycotaxon 106: 29–40. <ext-link xlink:href="10.5962/p.414225" ext-link-type="doi" xlink:type="simple">https://doi.org/10.5962/p.414225</ext-link></mixed-citation></ref><ref id="B36"><mixed-citation xmlns:xlink="http://www.w3.org/1999/xlink" xlink:type="simple">Ruiz RFC, Decock C, Saikawa M, Gené J, Guarro J (2000) <italic>Polyschema obclaviformis</italic> sp. nov., and some new records of hyphomycetes from Cuba. Cryptogamie. Mycologie 21(4): 215–220. <ext-link xlink:href="10.1016/s0181-1584(00)01051-4" ext-link-type="doi" xlink:type="simple">https://doi.org/10.1016/s0181-1584(00)01051-4</ext-link></mixed-citation></ref><ref id="B20"><mixed-citation xmlns:xlink="http://www.w3.org/1999/xlink" xlink:type="simple">Manoharachary C, Kunwar IK, Rao NK (2006) Three new fungal species from Andhra Pradesh, India. Geophytology 36: 87–91.</mixed-citation></ref></ref-list></tp:taxon-treatment>
